# Supplementary material for: Clinical outcomes of circumcisions and prevalence of complications of male circumcisions: A five-year retrospective analysis at a teaching hospital in Ghana
Source: PLOS Glob Public Health. 2025 Feb 3;5(2):e0003788. doi: 10.1371/journal.pgph.0003788 (PMC11790115; doi:10.1371/journal.pgph.0003788)
Supplement: S1 Data — This dataset contains detailed demographic, clinical, and circumcision-related characteristics of patients from a teaching hospital in Ghana. It includes variables such as age, platelet count, presentation type (acute or cold), complaints, duration of complaints, and the facility or circumciser associated with the procedure. The data covers cases spanning a five-year retrospective analysis. This file is included as a supporting information file to provide context and detail for the findings discussed in the manuscript. The data underscores the patterns of complications and clinical presentations of circumcision cases in the study setting. (XLSX) [file pgph.0003788.s001.xlsx]

## Sheet: Sly's Dataset
Age	AGE_CD	PLTmicroliters	Presentation	Compliants	Duration	CIRCUMCISERANDFACILITYCIRCUMCSIONWASDONE			Referal	REF.O_CD	Circumcision_Practitioner	CCD	COMPLICATIONSOBSERVED	ExamsFindings	Types	MANAGEMENTOFCOMPLICATIONS	ByWho	Anesthsa	Outcome	Complications	FollowUp	RCURNCE	Platelet_Num	Practitioner_Type
7 MONTHS	1	260	COLD PRESENTATION	URINE LEAKAGE AND IRRITATION	1 MONTH	DENU			RELATIVES	1	5	0	NONE	FISTULA SEEN, OTHERWISE NORMAL GENTALIA	URETHROCUTANEOUS FISTULA	FISTULECTOMY AND PRIMARYREPAIR	CONSULTANT	GENERAL	GOOD	NONE	NOT RECORDED	NO	14	4
1 YEAR	1	480	ACUTE PRESENTATION	CONTINOUS BLEEDING FROM SITE	5 HOURS	HO - SOKODE			RELATIVES	1	5	0	NONE	PROFUSE BLEEDING FROM CIRCUMCISION SITE	POST CIRCUMCISION BLEEDING	SUTURING	SPECIALIST	GENERAL	GOOD	NONE	NOT RECORDED	NO	32	4
6 MONTHS	1	694	COLD PRESENTATION	INCOMPLETE CIRCUMCISION	3 WEEKS	HO - TRAFALGAR			CIRCUMCISER	3	2	1	YES	RING CAME OFF WITHOUT FULL EXPOSURE OF GLANS	PARTIAL INCOMPLETE CIRCUMCISION WITH PREPUCIAL REMNANT STILL ATTACHED	REVISION OF CIRCUMCISION	MO	GENERAL	GOOD	YES	YES	NO	36	1
6 YEARS	3	347	COLD PRESENTATION	POST CIRCUMCISION SCAR WITH ITCH	1 HOUR	HO			CIRCUMCISER	3	3	1	URETHRAL MEATAL STENOSIS	CIRCUMCISIONAL SCAR AT THE DORSAL SURFACE WITH ACCUMULATED DIRTH IN URETHRAL MEATUS	GLANDULAR ADHESION	REVISION OF CIRCUMCISION	CONSULTANT	GENERAL	GOOD	NO COMPLICATION	NOT RECORDED	NO	30	2
6 WEEKS	1	294	COLD PRESENTATION	POST CIRCUMCISION WOUND ON PENIS	4 HOURS	HOME			RELATIVES	2	5	1	YES	ULCER PRESENT BETWEEN PENILE SHAFT AND GLANS. ERTHEMATOUS PENILE TISSUE	INFECTED POST CIRCUMCISION ULCER	DEBRIDEMENT	CONSULTANT	GENERAL	GOOD	NO COMPLICATION	NOT RECORDED	NO	21	4
29 DAYS	0	331	ACUTE PRESENTATION	POST CIRCUMCISION BLEEDING	3 HOURS	HOME			RELATIVES	2	4	0	NONE	NORMAL EXTERNAL GENITALIA WITH PROFUSE BLEEDING	NONE	SUTURING	CONSULTANT	GENERAL	GOOD	NO COMPLICATION	NOT RECORDED	NO	28	3
10 WEEKS	1	317	ACUTE PRESENTATION	POST CIRCUMCISION BLEEDING		PEKI DISTRICT HOSPITAL			CIRCUMCISER	3	3	1	PHIMOSIS	TIP OF GLANDS PENIS MISSING WITH BLEEDING	AMPUTATED GLANS PENIS	GLANSOPLASTY	CONSULTANT	GENERAL	GOOD	NO COMPLICATION	NOT RECORDED	NONE	24	2
3 MONTHS	1	478	ACUTE PRESENTATION	PENILE LACERATION					CIRCUMCISER	3	5	1	SCROTAL LACERATION	LACERATION OF THE PENIS AND SCROTUM	AMPUTATED GLANS PENIS	FISTULECTOMY AND PRIMARYREPAIR	CONSULTANT	GENERAL	GOOD	NO COMPLICATION	NOT RECORDED	NONE	31	4
10 MONTHS	1	204	COLD PRESENTATION	PARTIAL CIRCUMCISION	2 MONTHS	HO - TRAFALGAR			PARENT	1	2	1	NONE	PARTIALLY CIRCUMCISED WITH FIBROSIS	PARTIAL INCOMPLETE CIRCUMCISION WITH PREPUCIAL REMNANT STILL ATTACHED	REVISION OF CIRCUMCISION	CONSULTANT	GENERAL	GOOD	NO COMPLICATION	NOT RECORDED	NONE	9	1
5 MONTHS	1	280	COLD PRESENTATION	SCROTAL SWELLING	3 DAYS	KPON			PARENT	1	4	1	CHORDAE	SCROTAL SWELLING WITH CHORDAE	CHORDAE	REVISION OF CIRCUMCISION	CONSULTANT	GENERAL	GOOD	NO COMPLICATION	NOT RECORDED	NONE	18	3
3 YEARS	2	281	COLD PRESENTATION	RE- CIRCUMCISION	1 YEAR	MAFE KUMASI			PARENT	1	4	1	NONE	REMENANT PREPUCE STILL ATTACHED TO THE CORONA	PARTIAL INCOMPLETE CIRCUMCISION WITH PREPUCIAL REMNANT STILL ATTACHED	REVISION OF CIRCUMCISION	CONSULTANT	GENERAL	GOOD	NO COMPLICATION	NOT RECORDED	NO	19	3
10 MONTHS	1	275	COLD PRESENTATION	URINE LEAKAGE	3 WEEKS	KPANDO			RELATIVES	2	4	1	NONE	FISTULA SEEN, OTHERWISE NORMAL GENITALIA	URETHROCUTANEOUS FISTULA	FISTULECTOMY AND PRIMARYREPAIR	CONSULTANT	GENERAL	GOOD	NONE	NOT RECORDED	NO	17	3
4 MONTHS	1	20.69	ACUTE PRESENTATION	CEREBRAL MALARIA AND HYPOSPADIA	1 DAY	HO - TRAFALGAR			RELATIVES	2	4	1	HYPOSPADIAS	PENIS WITH MEATAL OPENING AT THE VENTRAL SURFACE	NONE	URETHROPLASTY	CONSULTANT	GENERAL	GOOD	NO COMPLICATION	NOT RECORDED	NO	2	3
12 YEARS	4		ACUTE PRESENTATION	BLEEDING INFECTED ULCER	2 WEEKS	HO			RELATIVES	2	5	1	INFECTED SMEGMA	REMENANT PREPUCE STILL ATTACHED TO THE CORONA	PARTIAL INCOMPLETE CIRCUMCISION WITH PREPUCIAL REMNANT STILL ATTACHED	DEBRIDEMENT	CONSULTANT	GENERAL	GOOD	NO COMPLICATION	NOT RECORDED	NO	#NULL!	4
4 MONTHS	1	290	COLD PRESENTATION	URINE LEAKAGE	2 WEEKS	KETA			RELATIVES	2	2	1	NONE	FISTULA SEEN, OTHERWISE NORMAL GENITALIA	URETHROCUTANEOUS FISTULA	FISTULECTOMY AND PRIMARYREPAIR	CONSULTANT	GENERAL	GOOD	NONE	NOT RECORDED	NO	20	1
5 MONTHS	1	302	COLD PRESENTATION	INABILITY TO PASS URINE	3 DAYS	KISSIFLUI			CIRCUMCISER	3	3	1	PHIMOSIS	PREPUCE COVERING THE ENTIRE GLANS WITH SCARS COVERING ENTIRE MEATUS	PARTIAL INCOMPLETE CIRCUMCISION WITH PREPUCIAL REMNANT STILL ATTACHED	REVISION OF CIRCUMCISION	CONSULTANT	GENERAL	GOOD	NO COMPLICATION	NOT RECORDED	NO	22	2
17 YEARS	4	322	COLD PRESENTATION	PAINFUL ERRECTION	2 YEAR	HO			PARENT	1	5	1	NONE	REMENANT PREPUCE STILL ATTACHED TO THE CORONA	PARTIAL INCOMPLETE CIRCUMCISION WITH PREPUCIAL REMNANT STILL ATTACHED	REVISION OF CIRCUMCISION	CONSULTANT	GENERAL	GOOD	NO COMPLICATION	NOT RECORDED	NO	26	4
3 YEARS	2	266	ACUTE PRESENTATION	POST CIRCUMCISION BLEEDING	4 HOURS	TSITO			CIRCUMCISER	3	3	1	NONE	PROFUSE BLEEDING FROM THE VENTRAL SURFACE OF THE PENIS	NONE	REVISION OF CIRCUMCISION	CONSULTANT	GENERAL	GOOD	NO COMPLICATION	NOT RECORDED	NO	15	2
17 WEEKS	1	607	ACUTE PRESENTATION	POST CIRCUMCISION BLEEDING	1 DAY	HODZO			RELATIVES	2	5	1	NONE	CLOTTED BLOOD AROUND GLANS	POST CIRCUMCISION BLEEDING	DEBRIDEMENT	CONSULTANT	GENERAL	GOOD	NO COMPLICATION	NOT RECORDED	NO	35	4
16 WEEKS	1	281	ACUTE PRESENTATION	DRIBBLING OF URINE POST CIRCUM	1 MONTH	JUAPONG			PARENT	1	4	1	NONE	PHIMOSIS WITH URINE COLLECTION WITHIN THE CUTANEOUS COVERS	PARTIAL INCOMPLETE CIRCUMCISION WITH PREPUCIAL REMNANT STILL ATTACHED	REVISION OF CIRCUMCISION	CONSULTANT	GENERAL	GOOD	NO COMPLICATION	NOT RECORDED	NO	19	3
2 YEARS	2	345	ACUTE PRESENTATION	SEVERE PAIN AND MILD BLEEDING	8 HOUR	HO - LOKOE			CIRCUMCISER	3	4	1	NONE	MILD CONTINOUS BLEEDING FROM CIRCUMCISION SITE	POST CIRCUMCISION BLEEDING	SUTURING	CONSULTANT	GENERAL	GOOD	NONE	NOT RECORDED	NO	29	3
4 YEARS	2	234	COLD PRESENTATION	IRRITATION AND ITCHINESS AROUND FORESKIN OF PENILE ORGAN	1 YEAR	HO - TRAFALGAR			PARENT	1	3	1	NONE	RETRACTABLE FORESKIN, NO PALPABLE MASSES, NO TENDERNESS, NO DIFFERENTIAL WARMTH	NONE		CONSULTANT	GENERAL	GOOD	NO COMPLICATION	NOT RECORDED	NO	11	2
7 MONTHS	1	577	ACUTE PRESENTATON	BLEEDING FROM CIRCUMCISION AND CONVULSION	6 HOURS	HO - TRAFALGAR			PARENT	1	5	1	NONE	CIRCUMCISION SITE BOTH INFECTED WITH SOME SURROUNDING AREAS OF NECROTIC TISSUE, NO ACTIVE BLEEDING, BOTH TESTES ARE PALPABLE AND SYMMETRICAL IN SIZE	PARTIAL INCOMPLETE CIRCUMCISION WITH PREPUCIAL REMNANT STILL ATTACHED	REVISION OF CIRCUMCISION	CONSULTANT	GENERAL	GOOD	NO COMPLICATION	NOT RECORDED	NO	33	4
16 YEARS	4	323	COLD PRESENTATION	PROFESSIONAL CIRCUMCISION	NOT REQUIERED	HO - TRAFALGAR					2	0	X	NORMAL LOOKING PHALLUS WITH FORESKIN	NONE		CONSULTANT	LOCAL	GOOD	NO COMPLICATION	NOT RECORDED	NO	27	1
3 MONTHS	1	#NULL!	COLD PRESENTATION	PROFESSIONAL CIRCUMCISION	NOT REQUIERED	HO - TRAFALGAR					2	0	X	NORMAL LOOKING PHALLUS WITH FORESKIN	NONE		CONSULTANT	GENERAL	GOOD	NO COMPLICATION	NOT RECORDED	NO	#NULL!	1
23 WEEKS	1	592	COLD PRESENTATION	PROFESSIONAL CIRCUMCISION	NOT REQUIERED	HO - TRAFALGAR					2	0	X	NORMAL LOOKING PHALLUS WITH FORESKIN	NONE		CONSULTANT	GENERAL	GOOD	NO COMPLICATION	NOT RECORDED	NO	34	1
3 MONTHS	1	322	COLD PRESENTATION	PROFESSIONAL CIRCUMCISION	NOT REQUIERED	HO - TRAFALGAR					2	0	X	NORMAL LOOKING PHALLUS WITH FORESKIN	NONE		CONSULTANT	GENERAL	GOOD	NO COMPLICATION	NOT RECORDED	NO	26	1
28 YEARS	5	143	COLD PRESENTATION	PROFESSIONAL CIRCUMCISION	NOT REQUIERED	HO - TRAFALGAR					2	0	X	NORMAL LOOKING PHALLUS WITH FORESKIN	NONE		CONSULTANT	LOCAL	GOOD	NO COMPLICATION	NOT RECORDED	NO	4	1
8 WEEKS	1	308	COLD PRESENTATION	PROFESSIONAL CIRCUMCISION	NOT REQUIERED	HO - TRAFALGAR					2	0	X	NORMAL LOOKING PHALLUS WITH FORESKIN	NONE		CONSULTANT	LOCAL	GOOD	NO COMPLICATION	NOT RECORDED	NO	23	1
2 YEARS	2	182	COLD PRESENTATION	PROFESSIONAL CIRCUMCISION	NOT REQUIERED	HO - TRAFALGAR					2	0	X	NORMAL LOOKING PHALLUS WITH FORESKIN	NONE		CONSULTANT	GENERAL	GOOD	NO COMPLICATION	NOT RECORDED	NO	8	1
3 YEARS	2	117	COLD PRESENTATION	PROFESSIONAL CIRCUMCISION	NOT REQUIERED	HO - TRAFALGAR					2	0	X	NORMAL LOOKING PHALLUS WITH FORESKIN	NONE		CONSULTANT	GENERAL	GOOD	NO COMPLICATION	NOT RECORDED	NO	3	1
7 MONTHS	1		COLD PRESENTATION	PROFESSIONAL CIRCUMCISION	NOT REQUIERED	HO - TRAFALGAR					2	0	X	NORMAL LOOKING PHALLUS WITH FORESKIN	NONE		CONSULTANT	GENERAL	GOOD	NO COMPLICATION	NOT RECORDED	NO	#NULL!	1
2 YEARS	2	151	COLD PRESENTATION	PROFESSIONAL CIRCUMCISION	NOT REQUIERED	HO - TRAFALGAR					2	0	X	NORMAL LOOKING PHALLUS WITH FORESKIN	NONE		CONSULTANT	GENERAL	GOOD	NO COMPLICATION	NOT RECORDED	NONE	5	1
5 WEEKS	1	253	COLD PRESENTATION	PROFESSIONAL CIRCUMCISION	NOT REQUIERED	HO - TRAFALGAR					2	0	X	NORMAL LOOKING PHALLUS WITH FORESKIN	NONE		CONSULTANT	GENERAL	GOOD	NO COMPLICATION	NOT RECORDED	NO	13	1
16 WEEKS	1	223	COLD PRESENTATION	PROFESSIONAL CIRCUMCISION	NOT REQUIERED	HO - TRAFALGAR					2	0	X	NORMAL LOOKING PHALLUS WITH FORESKIN	NONE		CONSULTANT	GENERAL	GOOD	NO COMPLICATION	NOT RECORDED	NO	10	1
12 WEEKS	1	161	COLD PRESENTATION	PROFESSIONAL CIRCUMCISION	NOT REQUIERED	HO - TRAFALGAR					2	1	HYPOSPADIAS	PENIS WITH MEATAL OPENING AT THE VENTRAL SURFACE	NONE		CONSULTANT	GENERAL	GOOD	NO COMPLICATION	NOT RECORDED	NO	6	1
2 YEARS	2	12.8	COLD PRESENTATION	PROFESSIONAL CIRCUMCISION	NOT REQUIERED	HO - TRAFALGAR					2	1	HYPOSPADIAS	PENIS WITH MEATAL OPENING AT THE VENTRAL SURFACE	NONE	MEATOTOMY	CONSULTANT	GENERAL	GOOD	NO COMPLICATION	NOT RECORDED	NO	1	1
6 YEARS	3	179	COLD PRESENTATION	PROFESSIONAL CIRCUMCISION	NOT REQUIERED	HO - TRAFALGAR					2	1	HYPOSPADIAS	PENIS WITH MEATAL OPENING AT THE VENTRAL SURFACE	NONE	MEATOTOMY	CONSULTANT	GENERAL	GOOD	NO COMPLICATION	NOT RECORDED	NO	7	1
1 YEAR 8 MONTHS	2		COLD PRESENTATION	PROFESSIONAL CIRCUMCISION	NOT REQUIERED	HO - TRAFALGAR					2	1	HYPOSPADIAS	PENIS WITH MEATAL OPENING AT THE VENTRAL SURFACE	NONE	URETHROPLASTY	CONSULTANT	GENERAL	GOOD	NO COMPLICATION	NOT RECORDED	NO	#NULL!	1
5 YEARS	2	250	COLD PRESENTATION	HYPOSPADIA	NOT REQUIERED	HO - TRAFALGAR					2	1	HYPOSPADIAS	PENIS WITH MEATAL OPENING AT THE VENTRAL SURFACE	NONE	URETHROPLASTY	CONSULTANT	GENERAL	GOOD	NO COMPLICATION	NOT RECORDED	NO	12	1
7 YEARS	3	290	COLD PRESENTATION	HYPOSPADIA	NOT REQUIERED	HO - TRAFALGAR					2	1	HYPOSPADIAS	PENIS WITH MEATAL OPENING AT THE VENTRAL SURFACE	NONE	URETHROPLASTY	CONSULTANT	GENERAL	GOOD	NO COMPLICATION	NOT RECORDED	NO	20	1
4 YEARS	2	280	COLD PRESENTATION	HYPOSPADIA	NOT REQUIERED	HO - TRAFALGAR					2	1	HYPOSPADIAS	PENIS WITH MEATAL OPENING AT THE VENTRAL SURFACE	NONE	URETHROPLASTY	CONSULTANT	GENERAL	GOOD	NO COMPLICATION	NOT RECORDED	NO	18	1
1 YEAR	1	270	COLD PRESENTATION	HYPOSPADIA	NOT REQUIERED	HO - TRAFALGAR					2	1	HYPOSPADIAS	PENIS WITH MEATAL OPENING AT THE VENTRAL SURFACE	NONE	URETHROPLASTY	CONSULTANT	GENERAL	GOOD	NO COMPLICATION	NOT RECORDED	NO	16	1
4 YEARS	2	321	COLD PRESENTATION	HYPOSPADIA	NOT REQUIERED	HO - TRAFALGAR					2	1	HYPOSPADIAS	PENIS WITH MEATAL OPENING AT THE VENTRAL SURFACE	NONE	URETHROPLASTY	CONSULTANT	GENERAL	GOOD	NO COMPLICATION	NOT RECORDED	NO	25	1
2 WEEKS	0		COLD PRESENTATION			HOME					4	0	NONE	NORMAL LOOKING PHALLUS WITH FORESKIN	NONE								#NULL!	3
2 WEEKS	0		COLD PRESENTATION			HOME					4	0	NONE	NORMAL LOOKING PHALLUS WITH FORESKIN	NONE								#NULL!	3
2 MONTHS	1		COLD PRESENTATION			HO - POLYCLINIC					4	0	NONE	NORMAL LOOKING PHALLUS WITH FORESKIN	NONE								#NULL!	3
6 WEEKS	1		COLD PRESENTATION			HO - BARRACKS CLINIC					4	0	NONE	NORMAL LOOKING PHALLUS WITH FORESKIN	NONE								#NULL!	3
1 WEEK	0		COLD PRESENTATION			HOME					3	0	NONE	NORMAL LOOKING PHALLUS WITH FORESKIN	NONE								#NULL!	2
3 WEEKS	0		COLD PRESENTATION			HO					3	0	NONE	NORMAL LOOKING PHALLUS WITH FORESKIN	NONE								#NULL!	2
2 WEEKS	0		COLD PRESENTATION			HO					3	0	NONE	NORMAL LOOKING PHALLUS WITH FORESKIN	NONE								#NULL!	2
3 WEEKS	0		COLD PRESENTATION			HO					3	0	NONE	NORMAL LOOKING PHALLUS WITH FORESKIN	NONE								#NULL!	2
1 MONTH	0		COLD PRESENTATION			HO					3	0	NONE	NORMAL LOOKING PHALLUS WITH FORESKIN	NONE								#NULL!	2
6 WEEKS	2		COLD PRESENTATION			HO					4	0	NONE	NORMAL LOOKING PHALLUS WITH FORESKIN	NONE								#NULL!	3
6 WEEKS	2		COLD PRESENTATION			HO					2	0	NONE	NORMAL LOOKING PHALLUS WITH FORESKIN	NONE								#NULL!	1
1 MONTH	0		COLD PRESENTATION			HO					4	0	NONE	NORMAL LOOKING PHALLUS WITH FORESKIN	NONE								#NULL!	3
2 WEEKS	0		COLD PRESENTATION			HO					3	0	NONE	NORMAL LOOKING PHALLUS WITH FORESKIN	NONE								#NULL!	2
1 MONTH	0		COLD PRESENTATION			HO					4	0	NONE	NORMAL LOOKING PHALLUS WITH FORESKIN	NONE								#NULL!	3
1 MONTH	0		COLD PRESENTATION			HO					4	0	NONE	NORMAL LOOKING PHALLUS WITH FORESKIN	NONE								#NULL!	3
6 WEEKS	2		COLD PRESENTATION			HO					3	0	NONE	NORMAL LOOKING PHALLUS WITH FORESKIN	NONE								#NULL!	2
1 MONTHS	0		COLD PRESENTATION			HO					3	0	NONE	NORMAL LOOKING PHALLUS WITH FORESKIN	NONE								#NULL!	2
3 WEEKS	0		COLD PRESENTATION			HO					5	0	NONE	NORMAL LOOKING PHALLUS WITH FORESKIN	NONE								#NULL!	4
2 WEEKS	0		COLD PRESENTATION			HO					4	0	NONE	NORMAL LOOKING PHALLUS WITH FORESKIN	NONE								#NULL!	3
6 WEEKS	1		COLD PRESENTATION			HO					3	0	NONE	NORMAL LOOKING PHALLUS WITH FORESKIN	NONE								#NULL!	2
2 WEEKS	0		COLD PRESENTATION			HO					3	0	NONE	NORMAL LOOKING PHALLUS WITH FORESKIN	NONE								#NULL!	2
2 WEEKS	0		COLD PRESENTATION			HO					3	0	NONE	NORMAL LOOKING PHALLUS WITH FORESKIN	NONE								#NULL!	2
2 MONTHS	1		COLD PRESENTATION			HO					2	0	NONE	NORMAL LOOKING PHALLUS WITH FORESKIN	NONE								#NULL!	1
3 MONTHS	1		COLD PRESENTATION			HO					3	0	NONE	NORMAL LOOKING PHALLUS WITH FORESKIN	NONE								#NULL!	2
1 MONTH	0		COLD PRESENTATION			AKOSOMBO					4	0	NONE	NORMAL LOOKING PHALLUS WITH FORESKIN	NONE								#NULL!	3
6 WEEKS	1		COLD PRESENTATION			HO					3	0	NONE	NORMAL LOOKING PHALLUS WITH FORESKIN	NONE								#NULL!	2
2 MONTHS	1		COLD PRESENTATION			HO					4	0	NONE	NORMAL LOOKING PHALLUS WITH FORESKIN	NONE								#NULL!	3
6 WEEKS	1		COLD PRESENTATION			HO					3	0	NONE	NORMAL LOOKING PHALLUS WITH FORESKIN	NONE								#NULL!	2
3 WEEKS	0		COLD PRESENTATION			HOHOOE					3	0	NONE	NORMAL LOOKING PHALLUS WITH FORESKIN	NONE								#NULL!	2
1 MONTH	0		COLD PRESENTATION			HOHOOE					3	0	NONE	NORMAL LOOKING PHALLUS WITH FORESKIN	NONE								#NULL!	2
2 MONTHS	1		COLD PRESENTATION			HO					4	0	NONE	NORMAL LOOKING PHALLUS WITH FORESKIN	NONE								#NULL!	3
5 WEEKS	1		ACUTE PRESENTATION			HO					4	1	YES	FRESH BLOOD ON THE PENILE SHAFT WHERE FORESKIN WAS EXCISED	POST CIRCUMCISION BLEEDING								#NULL!	3
2 MONTHS	1		COLD PRESENTATION			ABOKOPE					3	0	NONE	NORMAL LOOKING PHALLUS WITH FORESKIN	NONE								#NULL!	2
3 MONTHS	1		COLD PRESENTATION			HO					4	0	NONE	NORMAL LOOKING PHALLUS WITH FORESKIN	NONE								#NULL!	3
3 WEEKS	0		COLD PRESENTATION			HO					3	0	NONE	NORMAL LOOKING PHALLUS WITH FORESKIN	NONE								#NULL!	2
3 MONTHS	1		COLD PRESENTATION			HO					2	0	NONE	NORMAL LOOKING PHALLUS WITH FORESKIN	NONE								#NULL!	1
4 MONTHS	1		COLD PRESENTATION			HO					3	0	NONE	NORMAL LOOKING PHALLUS WITH FORESKIN	NONE								#NULL!	2
5 WEEKS	1		COLD PRESENTATION			HO					4	0	NONE	NORMAL LOOKING PHALLUS WITH FORESKIN	NONE								#NULL!	3
1 MONTH	1		COLD PRESENTATION			HO - DABRA					4	1	NONE	REMENANT PREPUCE STILL ATTACHED TO THE CORONA	PARTIAL INCOMPLETE CIRCUMCISION WITH PREPUCIAL REMNANT STILL ATTACHED								#NULL!	3
2 YEARS	2		COLD PRESENTATION			HO - SOKODE					4	0	NONE	NORMAL LOOKING PHALLUS WITH FORESKIN	NONE								#NULL!	3
1 MONTH	0		COLD PRESENTATION			HO					4	0	NONE	NORMAL LOOKING PHALLUS WITH FORESKIN	NONE								#NULL!	3
3 WEEKS	0		COLD PRESENTATION			HO - SOKODE					3	0	NONE	NORMAL LOOKING PHALLUS WITH FORESKIN	NONE								#NULL!	2
4 MONTHS	1		COLD PRESENTATION			HO					3	0	NONE	NORMAL LOOKING PHALLUS WITH FORESKIN	NONE								#NULL!	2
2 MONTHS	1		COLD PRESENTATION			HO					3	0	NONE	NORMAL LOOKING PHALLUS WITH FORESKIN	NONE								#NULL!	2
3 WEEKS	0		COLD PRESENTATION			HO - DABRA					4	0	NONE	NORMAL LOOKING PHALLUS WITH FORESKIN	NONE								#NULL!	3
3 MONTHS	1		COLD PRESENTATION			HO					4	0	NONE	NORMAL LOOKING PHALLUS WITH FORESKIN	NONE								#NULL!	3
2 MONTHS	1		COLD PRESENTATION			HO					3	0	NONE	NORMAL LOOKING PHALLUS WITH FORESKIN	NONE								#NULL!	2
2 MONTHS	1		COLD PRESENTATION			HO					3	0	NONE	NORMAL LOOKING PHALLUS WITH FORESKIN	NONE								#NULL!	2
3 MONTHS	1		COLD PRESENTATION			HO					3	0	NONE	NORMAL LOOKING PHALLUS WITH FORESKIN	NONE								#NULL!	2
1 MONTH	1		COLD PRESENTATION			HO					3	0	NONE	NORMAL LOOKING PHALLUS WITH FORESKIN	NONE								#NULL!	2
4 MONTHS	1		COLD PRESENTATION			HO					4	0	NONE	NORMAL LOOKING PHALLUS WITH FORESKIN	NONE								#NULL!	3
3 MONTHS	1		COLD PRESENTATION			HO					4	0	NONE	NORMAL LOOKING PHALLUS WITH FORESKIN	NONE								#NULL!	3
7 MONTHS	1		COLD PRESENTATION			HO					4	0	NONE	NORMAL LOOKING PHALLUS WITH FORESKIN	NONE								#NULL!	3
2 MONTHS	1		COLD PRESENTATION			HO					4	0	NONE	NORMAL LOOKING PHALLUS WITH FORESKIN	NONE								#NULL!	3
2 WEEKS	0		COLD PRESENTATION			HO					4	0	NONE	NORMAL LOOKING PHALLUS WITH FORESKIN	NONE								#NULL!	3
3 MONTHS	1		COLD PRESENTATION			HO					4	0	NONE	NORMAL LOOKING PHALLUS WITH FORESKIN	NONE								#NULL!	3
2 MONTHS	1		COLD PRESENTATION			HO - GODOKPE					3	0	NONE	NORMAL LOOKING PHALLUS WITH FORESKIN	NONE								#NULL!	2
3 MONTHS	1		COLD PRESENTATION			HO					3	0	NONE	NORMAL LOOKING PHALLUS WITH FORESKIN	NONE								#NULL!	2
2 WEEKS	0		COLD PRESENTATION			HO					3	0	NONE	NORMAL LOOKING PHALLUS WITH FORESKIN	NONE								#NULL!	2
2 MONTHS	1		COLD PRESENTATION			HO - LOKOE					4	0	NONE	NORMAL LOOKING PHALLUS WITH FORESKIN	NONE								#NULL!	3
3 WEEKS	0		COLD PRESENTATION			HO					4	0	NONE	NORMAL LOOKING PHALLUS WITH FORESKIN	NONE								#NULL!	3
2 WEEKS	0		COLD PRESENTATION			HO					4	0	NONE	NORMAL LOOKING PHALLUS WITH FORESKIN	NONE								#NULL!	3
1 MONTH	0		COLD PRESENTATION			HO					4	0	NONE	NORMAL LOOKING PHALLUS WITH FORESKIN	NONE								#NULL!	3
5 WEEKS	1		COLD PRESENTATION			HO - DAVE					4	0	NONE	NORMAL LOOKING PHALLUS WITH FORESKIN	NONE								#NULL!	3
1 MONTH	0		COLD PRESENTATION			HO - POWER HOUSE					4	0	NONE	NORMAL LOOKING PHALLUS WITH FORESKIN	NONE								#NULL!	3
2 MONTHS	1		COLD PRESENTATION			HO - DAVE					3	0	NONE	NORMAL LOOKING PHALLUS WITH FORESKIN	NONE								#NULL!	2
6 WEEKS	1		COLD PRESENTATION			HO - DABRA					3	0	NONE	NORMAL LOOKING PHALLUS WITH FORESKIN	NONE								#NULL!	2
2 MONTHS	1		COLD PRESENTATION			HO - DABRA					4	0	NONE	NORMAL LOOKING PHALLUS WITH FORESKIN	NONE								#NULL!	3
2 MONTHS	1		COLD PRESENTATION			HO - AHOE					3	0	NONE	NORMAL LOOKING PHALLUS WITH FORESKIN	NONE								#NULL!	2
3 WEEKS	0		COLD PRESENTATION			KOYOHI					3	0	NONE	NORMAL LOOKING PHALLUS WITH FORESKIN	NONE								#NULL!	2
5 WEEKS	1		COLD PRESENTATION			HO - TRAFALGAR					4	0	NONE	NORMAL LOOKING PHALLUS WITH FORESKIN	NONE								#NULL!	3
2 WEEKS	0		COLD PRESENTATION			HOME					4	0	NONE	NORMAL LOOKING PHALLUS WITH FORESKIN	NONE								#NULL!	3
3 MONTHS	1		COLD PRESENTATION			HO - POLYCLINIC					4	0	NONE	NORMAL LOOKING PHALLUS WITH FORESKIN	NONE								#NULL!	3
6 WEEKS	1		COLD PRESENTATION			HO - BARRACKS CLINIC					4	0	NONE	NORMAL LOOKING PHALLUS WITH FORESKIN	NONE								#NULL!	3
3 WEEK	0		COLD PRESENTATION			HOME					3	0	NONE	NORMAL LOOKING PHALLUS WITH FORESKIN	NONE								#NULL!	2
1 WEEKS	0		COLD PRESENTATION			HO					3	0	NONE	NORMAL LOOKING PHALLUS WITH FORESKIN	NONE								#NULL!	2
2 WEEKS	0		COLD PRESENTATION			HO					3	0	NONE	NORMAL LOOKING PHALLUS WITH FORESKIN	NONE								#NULL!	2
6 WEEKS	1		COLD PRESENTATION			HO					3	0	NONE	NORMAL LOOKING PHALLUS WITH FORESKIN	NONE								#NULL!	2
1 MONTH	0		COLD PRESENTATION			HO					3	0	NONE	NORMAL LOOKING PHALLUS WITH FORESKIN	NONE								#NULL!	2
3 WEEKS	0		COLD PRESENTATION			HO					4	0	NONE	NORMAL LOOKING PHALLUS WITH FORESKIN	NONE								#NULL!	3
2 WEEKS	0		COLD PRESENTATION			HO					2	0	NONE	NORMAL LOOKING PHALLUS WITH FORESKIN	NONE								#NULL!	1
1 MONTH	0		COLD PRESENTATION			HO					4	0	NONE	NORMAL LOOKING PHALLUS WITH FORESKIN	NONE								#NULL!	3
6 WEEKS	1		COLD PRESENTATION			HO					3	0	NONE	NORMAL LOOKING PHALLUS WITH FORESKIN	NONE								#NULL!	2
1 MONTH	0		COLD PRESENTATION			HO					4	0	NONE	NORMAL LOOKING PHALLUS WITH FORESKIN	NONE								#NULL!	3
2 MONTH	1		COLD PRESENTATION			HO					4	0	NONE	NORMAL LOOKING PHALLUS WITH FORESKIN	NONE								#NULL!	3
6 WEEKS	1		COLD PRESENTATION			HO					3	0	NONE	NORMAL LOOKING PHALLUS WITH FORESKIN	NONE								#NULL!	2
3 WEEKS	0		COLD PRESENTATION			HO					3	0	NONE	NORMAL LOOKING PHALLUS WITH FORESKIN	NONE								#NULL!	2
6 WEEKS	1		COLD PRESENTATION			HO					5	0	NONE	NORMAL LOOKING PHALLUS WITH FORESKIN	NONE								#NULL!	4
2 WEEKS	0		COLD PRESENTATION			HO					4	0	NONE	NORMAL LOOKING PHALLUS WITH FORESKIN	NONE								#NULL!	3
5 WEEKS	1		COLD PRESENTATION			HO					3	0	NONE	NORMAL LOOKING PHALLUS WITH FORESKIN	NONE								#NULL!	2
3 WEEKS	0		COLD PRESENTATION			HO					3	0	NONE	NORMAL LOOKING PHALLUS WITH FORESKIN	NONE								#NULL!	2
2 WEEKS	0		COLD PRESENTATION			HO					3	0	NONE	NORMAL LOOKING PHALLUS WITH FORESKIN	NONE								#NULL!	2
3 MONTHS	1		COLD PRESENTATION			MAFE KUMASI					4	1	NONE	REMENANT PREPUCE STILL ATTACHED TO THE CORONA	PARTIAL INCOMPLETE CIRCUMCISION WITH PREPUCIAL REMNANT STILL ATTACHED								#NULL!	3
2 MONTHS	1		COLD PRESENTATION			HO					2	0	NONE	NORMAL LOOKING PHALLUS WITH FORESKIN	NONE								#NULL!	1
4 MONTHS	1		COLD PRESENTATION			HO					3	0	NONE	NORMAL LOOKING PHALLUS WITH FORESKIN	NONE								#NULL!	2
2 MONTH	1		COLD PRESENTATION			AKOSOMBO					4	0	NONE	NORMAL LOOKING PHALLUS WITH FORESKIN	NONE								#NULL!	3
5 WEEKS	1		COLD PRESENTATION			HO					3	0	NONE	NORMAL LOOKING PHALLUS WITH FORESKIN	NONE								#NULL!	2
2 MONTHS	1		COLD PRESENTATION			HO					4	0	NONE	NORMAL LOOKING PHALLUS WITH FORESKIN	NONE								#NULL!	3
4 WEEKS	0		COLD PRESENTATION			HO					3	0	NONE	NORMAL LOOKING PHALLUS WITH FORESKIN	NONE								#NULL!	2
5 WEEKS	1		COLD PRESENTATION			HOHOOE					3	0	NONE	NORMAL LOOKING PHALLUS WITH FORESKIN	NONE								#NULL!	2
3 MONTH	0		COLD PRESENTATION			HOHOOE					3	0	NONE	NORMAL LOOKING PHALLUS WITH FORESKIN	NONE								#NULL!	2
1 MONTHS	0		COLD PRESENTATION			HO					4	0	NONE	NORMAL LOOKING PHALLUS WITH FORESKIN	NONE								#NULL!	3
5 WEEKS	1		ACUTE PRESENTATION			HO					4	1	YES	FRESH BLOOD ON THE PENILE SHAFT WHERE FORESKIN WAS EXCISED	POST CIRCUMCISION BLEEDING								#NULL!	3
3 MONTHS	0		COLD PRESENTATION			ABOKOPE					3	0	NONE	NORMAL LOOKING PHALLUS WITH FORESKIN	NONE								#NULL!	2
3 MONTHS	0		COLD PRESENTATION			HO					4	0	NONE	NORMAL LOOKING PHALLUS WITH FORESKIN	NONE								#NULL!	3
7 WEEKS	1		COLD PRESENTATION			HO					3	0	NONE	NORMAL LOOKING PHALLUS WITH FORESKIN	NONE								#NULL!	2
4 MONTHS	0		COLD PRESENTATION			HO					2	0	NONE	NORMAL LOOKING PHALLUS WITH FORESKIN	NONE								#NULL!	1
3 MONTHS	1		COLD PRESENTATION			HO					3	0	NONE	NORMAL LOOKING PHALLUS WITH FORESKIN	NONE								#NULL!	2
6 WEEKS	1		COLD PRESENTATION			HO					4	0	NONE	NORMAL LOOKING PHALLUS WITH FORESKIN	NONE								#NULL!	3
1 YEARS	1		COLD PRESENTATION			HO - SOKODE					4	0	NONE	NORMAL LOOKING PHALLUS WITH FORESKIN	NONE								#NULL!	3
3 WEEKS	0		COLD PRESENTATION			HO					4	0	NONE	NORMAL LOOKING PHALLUS WITH FORESKIN	NONE								#NULL!	3
3 MONTHS	1		COLD PRESENTATION			HO					3	0	NONE	NORMAL LOOKING PHALLUS WITH FORESKIN	NONE								#NULL!	2
2 MONTHS	1		COLD PRESENTATION			HO					4	0	NONE	NORMAL LOOKING PHALLUS WITH FORESKIN	NONE								#NULL!	3
1 MONTHS	0		COLD PRESENTATION			HO					3	0	NONE	NORMAL LOOKING PHALLUS WITH FORESKIN	NONE								#NULL!	2
3 MONTH	1		COLD PRESENTATION			HO					4	0	NONE	NORMAL LOOKING PHALLUS WITH FORESKIN	NONE								#NULL!	3
3 MONTHS	1		COLD PRESENTATION			HO					3	0	NONE	NORMAL LOOKING PHALLUS WITH FORESKIN	NONE								#NULL!	2
3 WEEKS	0		COLD PRESENTATION			HO - DABRA					4	0	NONE	NORMAL LOOKING PHALLUS WITH FORESKIN	NONE								#NULL!	3
2 MONTHS	1		COLD PRESENTATION			HO					4	0	NONE	NORMAL LOOKING PHALLUS WITH FORESKIN	NONE								#NULL!	3
5 WEEKS	1		COLD PRESENTATION			HO					3	0	NONE	NORMAL LOOKING PHALLUS WITH FORESKIN	NONE								#NULL!	2
3 MONTHS	1		COLD PRESENTATION			HO					3	0	NONE	NORMAL LOOKING PHALLUS WITH FORESKIN	NONE								#NULL!	2
3 MONTHS	1		COLD PRESENTATION			HO					3	0	NONE	NORMAL LOOKING PHALLUS WITH FORESKIN	NONE								#NULL!	2
2 WEEKS	0		COLD PRESENTATION			HO					4	0	NONE	NORMAL LOOKING PHALLUS WITH FORESKIN	NONE								#NULL!	3
1 MONTHS	0		COLD PRESENTATION			HO					4	0	NONE	NORMAL LOOKING PHALLUS WITH FORESKIN	NONE								#NULL!	3
2 MONTHS	1		COLD PRESENTATION			HO					3	0	NONE	NORMAL LOOKING PHALLUS WITH FORESKIN	NONE								#NULL!	2
3 WEEKS	0		COLD PRESENTATION			HO					3	0	NONE	NORMAL LOOKING PHALLUS WITH FORESKIN	NONE								#NULL!	2
3 WEEKS	0		COLD PRESENTATION			HO - LOKOE					4	0	NONE	NORMAL LOOKING PHALLUS WITH FORESKIN	NONE								#NULL!	3
2 WEEKS	0		COLD PRESENTATION			HO					4	0	NONE	NORMAL LOOKING PHALLUS WITH FORESKIN	NONE								#NULL!	3
2 MONTHS	1		COLD PRESENTATION			HO					4	0	NONE	NORMAL LOOKING PHALLUS WITH FORESKIN	NONE								#NULL!	3
5 WEEKS	1		COLD PRESENTATION			HO					4	0	NONE	NORMAL LOOKING PHALLUS WITH FORESKIN	NONE								#NULL!	3
1 MONTH	0		COLD PRESENTATION			HO - DAVE					4	0	NONE	NORMAL LOOKING PHALLUS WITH FORESKIN	NONE								#NULL!	3
6 WEEKS	1		COLD PRESENTATION			HO - DAVE					3	0	NONE	NORMAL LOOKING PHALLUS WITH FORESKIN	NONE								#NULL!	2
2 WEEKS	0		COLD PRESENTATION			HO - DABRA					3	0	NONE	NORMAL LOOKING PHALLUS WITH FORESKIN	NONE								#NULL!	2
6 WEEKS	1		COLD PRESENTATION			HO - DABRA					4	0	NONE	NORMAL LOOKING PHALLUS WITH FORESKIN	NONE								#NULL!	3
2 MONTHS	1		COLD PRESENTATION			HO - AHOE					3	0	NONE	NORMAL LOOKING PHALLUS WITH FORESKIN	NONE								#NULL!	2
2 MONTHS	1		COLD PRESENTATION			KOYOHI					3	0	NONE	NORMAL LOOKING PHALLUS WITH FORESKIN	NONE								#NULL!	2
2 MONTHS	1		COLD PRESENTATION			HO - TRAFALGAR					4	0	NONE	NORMAL LOOKING PHALLUS WITH FORESKIN	NONE								#NULL!	3
4 MONTHS	1		COLD PRESENTATION			HOME					4	0	NONE	NORMAL LOOKING PHALLUS WITH FORESKIN	NONE								#NULL!	3
1 MONTHS	0		COLD PRESENTATION			HO POLYCLINIC					4	0	NONE	NORMAL LOOKING PHALLUS WITH FORESKIN	NONE								#NULL!	3
2 MONTHS	1		COLD PRESENTATION			HO - BARRACKS CLINIC					4	0	NONE	NORMAL LOOKING PHALLUS WITH FORESKIN	NONE								#NULL!	3
3 WEEKS	0		COLD PRESENTATION			HOME					3	0	NONE	NORMAL LOOKING PHALLUS WITH FORESKIN	NONE								#NULL!	2
2 WEEKS	0		COLD PRESENTATION			HOME					3	0	NONE	NORMAL LOOKING PHALLUS WITH FORESKIN	NONE								#NULL!	2
2 MONTHS	1		COLD PRESENTATION			HO POLYCLINIC					4	0	NONE	NORMAL LOOKING PHALLUS WITH FORESKIN	NONE								#NULL!	3
